# Supplementary material for: Low Neutrophil-to-Lymphocyte Ratio Combined with High Intraepithelial CD8+ Tumour-Infiltrating Lymphocytes Within the Tumour Microenvironment Is a Prominent Prognostic Factor in Advanced Epithelial Ovarian Cancer
Source: Cancers (Basel). 2025 Dec 6;17(24):3904. doi: 10.3390/cancers17243904 (PMC12730443; doi:10.3390/cancers17243904)
Supplement: Supplementary file 1 [file cancers-17-03904-s001.zip]

Archive with 1 entries (1 files):
- cancers-3987410-supplementary.pdf
